# Supplementary material for: Catalytic Enantioselective Cyclopropylalkynylation of Aldimines Generated In Situ from α-Amido Sulfones
Source: Molecules. 2022 Jun 11;27(12):3763. doi: 10.3390/molecules27123763 (PMC9231313; doi:10.3390/molecules27123763)
Supplement: Supplementary file 1 [file molecules-27-03763-s001.zip]

Archive with 1 entries (1 files):
- molecules-1763345-supplementary.pdf
